# Supplementary material for: Long-Term Renal Function after Catheter Ablation of Atrial Fibrillation
Source: J Cardiovasc Dev Dis. 2023 Mar 31;10(4):151. doi: 10.3390/jcdd10040151 (PMC10142031; doi:10.3390/jcdd10040151)
Supplement: Supplementary file 1 [file jcdd-10-00151-s001.zip]

Archive with 1 entries (1 files):
- jcdd-2284076-supplementary.pdf
